# Supplementary material for: Gliadin Peptide P31-43 Induces mTOR/NFkβ Activation and Reduces Autophagy: The Role of Lactobacillus paracasei CBA L74 Postbiotc
Source: Int J Mol Sci. 2022 Mar 26;23(7):3655. doi: 10.3390/ijms23073655 (PMC8999065; doi:10.3390/ijms23073655)
Supplement: Supplementary file 1 [file ijms-23-03655-s001.zip]

Archive with 1 entries (1 files):
- ijms-1612773-supplementary.pdf
